# Supplementary material for: Eating Disorder Symptoms and Energy Deficiency Awareness in Adolescent Artistic Gymnasts: Evidence of a Knowledge Gap
Source: Nutrients. 2025 May 16;17(10):1699. doi: 10.3390/nu17101699 (PMC12114068; doi:10.3390/nu17101699)
Supplement: Supplementary file 1 [file nutrients-17-01699-s001.zip]

Archive with 1 entries (1 files):
- nutrients-3571187-supplementary.pdf
